# Supplementary material for: Plitidepsin: Mechanisms and Clinical Profile of a Promising Antiviral Agent against COVID-19
Source: J Pers Med. 2021 Jul 16;11(7):668. doi: 10.3390/jpm11070668 (PMC8306251; doi:10.3390/jpm11070668)
Supplement: Supplementary file 1 [file jpm-11-00668-s001.zip]

Archive with 1 entries (1 files):
- jpm-1226006-supplementary.pdf
